# Supplementary material for: Non-12α-Hydroxylated Bile Acids Improve Piglet Growth Performance by Improving Intestinal Flora, Promoting Intestinal Development and Bile Acid Synthesis
Source: Animals (Basel). 2023 Oct 31;13(21):3380. doi: 10.3390/ani13213380 (PMC10650152; doi:10.3390/ani13213380)
Supplement: Supplementary file 1 [file animals-13-03380-s001.zip]

Archive with 1 entries (1 files):
- Supplementation.docx
